# Supplementary material for: Co-Occurrence Patterns of Plants and Soil Bacteria in the High-Alpine Subnival Zone Track Environmental Harshness
Source: Front Microbiol. 2012 Oct 11;3:347. doi: 10.3389/fmicb.2012.00347 (PMC3469205; doi:10.3389/fmicb.2012.00347)
Supplement: Supplementary Datasheet S4 — A correlation matrix of plant species abundances and bacterial clade relative abundances (Pearson r values). A single * designates a correlation that is p-value < 0.01 for a two-tailed t-test of rho = 0; ** indicates p < 0.001; *** indicates p < 0.0001. The Bonferroni correction for alpha with 325 comparisons is p < 0.0002. [file 31540_King_DataSheet4.XLS]

## Sheet: Sheet1
	Silene_acaulis	Trifolium_Nanum	Senecio_fremontii	Bryophytes	Geum_rossii	Elymus_scriberneri	Trisetum_spicatum	Festuca_rubra	Deschampsia_caespitosa	Kobresia_myosuroides	Carex_nardina	Carex_phaeocephala	Burkholderiales	Clostridiales	Acidobacteria_Gp1A	Acidobacteria_Gp4A	Rhodospirillales	TM7	Ktedonobacteraceae	Acidimicrobiaceae	Acidobacteria_Gp3	Desulfovibrionales	Acidobacteria_Gp7	Pseudonocardiaceae	Deltaproteobacteria	Rhizobiales
Silene_acaulis		0.324*	-0.026	-0.101	0.029	0.091	0.005	0.061	-0.072	0.034	-0.056	0.014	0.016	0.168	-0.118	0.064	-0.073	-0.139	0.031	0.125	-0.142	-0.056	-0.129	-0.034	-0.119	0.126
Trifolium_nanum	0.324*		0.032	-0.097	0.248	0.317*	-0.056	0.144	0.122	0.096	0.052	-0.032	0.052	0.123	-0.191	0.083	0.145	-0.101	-0.002	0.097	0.162	-0.139	-0.127	0.061	-0.108	0.098
Senecio_fremontii	-0.026	0.032		-0.133	-0.097	0.03	0.245	-0.094	0.279	-0.057	-0.034	-0.028	-0.047	-0.152	-0.201	0.266	-0.147	-0.001	-0.162	0.033	-0.012	0.046	0.053	-0.152	0.318*	0.2
Bryophytes	-0.101	-0.097	-0.133		0.101	-0.112	-0.052	0.204	0.109	0.690***	0.017	0.027	0.086	0.261	0.284	-0.038	-0.133	-0.008	0.141	-0.13	0.119	-0.059	-0.085	-0.008	-0.038	0.118
Geum_rossii	0.029	0.248	-0.097	0.101		-0.044	-0.05	0.04	0.208	0.27	0.062	0.026	0.517***	0.449***	-0.02	0.155	-0.123	0.391**	-0.041	0.154	0.066	-0.021	-0.099	-0.042	-0.244	0.406**
Elymus_scriberneri	0.091	0.317*	0.03	-0.112	-0.044		0.013	0.271	-0.105	-0.042	-0.188	-0.081	-0.081	0.079	-0.014	-0.032	0.304*	-0.157	0.147	0.109	-0.151	-0.2	-0.201	0.242	-0.221	0.015
Trisetum_spicatum	0.005	-0.056	0.245	-0.052	-0.05	0.013		0.213	-0.025	-0.116	0.002	0.036	-0.121	0.016	-0.039	0.061	-0.057	0.132	0.26	0.056	-0.247	-0.187	-0.115	0.064	0.088	0.161
Festuca_rubra	0.061	0.144	-0.094	0.204	0.04	0.271	0.213		-0.024	0.224	-0.039	-0.08	-0.135	0.164	0.071	-0.091	0.18	-0.075	0.367***	-0.074	0.054	-0.119	-0.306*	0.29	-0.132	-0.024
Deschampsia_caespitosa	-0.072	0.122	0.279	0.109	0.208	-0.105	-0.025	-0.024		0.11	0.058	-0.075	-0.038	0.016	-0.273	0.512***	-0.1	-0.074	-0.198	0.08	0.073	0.124	-0.005	-0.167	0.045	0.224
Kobresia_myosuroides	0.034	0.096	-0.057	0.690***	0.27	-0.042	-0.116	0.224	0.11		-0.041	-0.047	0.022	0.478***	0.303*	-0.128	0.001	0.053	0.136	-0.042	0.258	-0.002	-0.108	0.046	-0.097	0.124
Carex_nardina	-0.056	0.052	-0.034	0.017	0.062	-0.188	0.002	-0.039	0.058	-0.041		0.104	-0.074	-0.026	-0.222	0.145	0.031	-0.101	-0.037	0.412**	0.303*	-0.323*	-0.171	-0.003	-0.075	0.04
Carex_phaeocephala	0.014	-0.032	-0.028	0.027	0.026	-0.081	0.036	-0.08	-0.075	-0.047	0.104		-0.003	-0.092	-0.087	0.083	0.304*	0.03	0.065	0.09	0.041	-0.21	-0.149	0.317*	-0.17	-0.067
Burkholderiales	0.016	0.052	-0.047	0.086	0.517***	-0.081	-0.121	-0.135	-0.038	0.022	-0.074	-0.003		0.09	-0.106	0.057	-0.301*	0.512***	-0.327*	0.065	-0.008	0.148	0.088	-0.2	0.01	0.318*
Clostridiales	0.168	0.123	-0.152	0.261	0.449***	0.079	0.016	0.164	0.016	0.478***	-0.026	-0.092	0.09		0.198	-0.228	0.107	0.107	0.325*	0.093	0.155	-0.06	-0.233	0.231	-0.187	-0.025
Acidobacteria_Gp1A	-0.118	-0.191	-0.201	0.284	-0.02	-0.014	-0.039	0.071	-0.273	0.303*	-0.222	-0.087	-0.106	0.198		-0.384	-0.085	0.011	0.244	-0.217	-0.021	0.103	-0.122	-0.019	-0.184	-0.097
Acidobacteria_Gp4A	0.064	0.083	0.266	-0.038	0.155	-0.032	0.061	-0.091	0.512***	-0.128	0.145	0.083	0.057	-0.228	-0.384**		-0.272	0.015	-0.334*	0.137	-0.179	-0.045	0.105	-0.231	0.036	0.352*
Rhodospirillales	-0.073	0.145	-0.147	-0.133	-0.123	0.304*	-0.057	0.18	-0.1	0.001	0.031	0.304*	-0.301*	0.107	-0.085	-0.272		-0.234	0.276	-0.005	0.265	-0.276	-0.309*	0.580***	-0.22	-0.318*
TM7	-0.139	-0.101	-0.001	-0.008	0.391**	-0.157	0.132	-0.075	-0.074	0.053	-0.101	0.03	0.512***	0.107	0.011	0.015	-0.234		-0.075	0.017	0.123	0.042	0.105	-0.103	-0.16	0.181
Ktedonobacteraceae	0.031	-0.002	-0.162	0.141	-0.041	0.147	0.26	0.367*	-0.198	0.136	-0.037	0.065	-0.327*	0.325*	0.244	-0.334*	0.276	-0.075		-0.124	-0.124	-0.365*	-0.373**	0.506***	-0.345*	-0.344*
Acidimicrobiaceae	0.125	0.097	0.033	-0.13	0.154	0.109	0.056	-0.074	0.08	-0.042	0.412**	0.09	0.065	0.093	-0.217	0.137	-0.005	0.017	-0.124		0.013	-0.257	0.02	-0.076	0.022	0.187
Acidobacteria_Gp3	-0.142	0.162	-0.012	0.119	0.066	-0.151	-0.247	0.054	0.073	0.258	0.303*	0.041	-0.008	0.155	-0.021	-0.179	0.265	0.123	-0.124	0.013		-0.136	-0.056	0.126	-0.099	0.006
Desulfovibrionales	-0.056	-0.139	0.046	-0.059	-0.021	-0.2	-0.187	-0.119	0.124	-0.002	-0.323*	-0.21	0.148	-0.06	0.103	-0.045	-0.276	0.042	-0.365*	-0.257	-0.136		0.234	-0.337*	0.344*	-0.048
Acidobacteria_Gp7	-0.129	-0.127	0.053	-0.085	-0.099	-0.201	-0.115	-0.306*	-0.005	-0.108	-0.171	-0.149	0.088	-0.233	-0.122	0.105	-0.309*	0.105	-0.373**	0.02	-0.056	0.234		-0.293	0.283	-0.013
Pseudonocardiaceae	-0.034	0.061	-0.152	-0.008	-0.042	0.242	0.064	0.29	-0.167	0.046	-0.003	0.317*	-0.2	0.231	-0.019	-0.231	0.580***	-0.103	0.506***	-0.076	0.126	-0.337*	-0.293		-0.192	-0.256
Deltaproteobacteria	-0.119	-0.108	0.318*	-0.038	-0.244	-0.221	0.088	-0.132	0.045	-0.097	-0.075	-0.17	0.01	-0.187	-0.184	0.036	-0.22	-0.16	-0.345*	0.022	-0.099	0.344*	0.283	-0.192		0.062
Rhizobiales	0.126	0.098	0.2	0.118	0.406**	0.015	0.161	-0.024	0.224	0.124	0.04	-0.067	0.318*	-0.025	-0.097	0.352*	-0.318*	0.181	-0.344*	0.187	0.006	-0.048	-0.013	-0.256	0.062
This is a correlation matrix of plant species abundances and bacterial clade relative abundances (Pearson r values). * designates a correlation that is p-value<0.01 for a t-test of rho=0; ** indicates p<0.001; *** indicates p<0.0001. The Bonferoni correction for alpha with 325 comparisons is p<0.0002.
