# Supplementary material for: Co-Occurrence Patterns of Plants and Soil Bacteria in the High-Alpine Subnival Zone Track Environmental Harshness
Source: Front Microbiol. 2012 Oct 11;3:347. doi: 10.3389/fmicb.2012.00347 (PMC3469205; doi:10.3389/fmicb.2012.00347)
Supplement: Supplementary Datasheet S5 — A combination of two correlation matrices (Pearson r values). The upper right triangle in bold represents correlations between bacterial clades and plant abundances with remote locations upweighted. The lower left triangle represents correlations between bacterial clades and plant abundances with remote locations down-weighted. A single * designates a correlation that is p-value < 0.01 for a two-tailed t-test of rho = 0; ** indicates p < 0.001; *** indicates p < 0.0001. The Bonferroni correction for alpha with 325 comparisons is p < 0.0002. [file 31540_King_DataSheet5.XLS]

## Sheet: Sheet1
	Bryophytes	Carex_nardina	Carex_phaeocephala	Deschampsia_caespitosa	Elymus_scriberneri	Festuca_rubra	Geum_rossii	Kobresia_myosuroides	Senecio_fremontii	Silene_acaulis	Trifolium_Nanum	Trisetum_spicatum	Acidimicrobiaceae	Acidobacteria_Gp1	Acidobacteria_Gp3	Acidobacteria_Gp4	Acidobacteria_Gp7	Burkholderiales	Clostridiales	Deltaproteobacteria	Desulfovibrionales	Ktedonobacteraceae	Pseudonocardiaceae	Rhizobiales	Rhodospirillales	TM7
Bryophytes		0.017	0.027	0.109	-0.112	0.204	0.101	0.690***	-0.133	-0.101	-0.097	-0.052	-0.045	0.134	0.07	0.033	0.032	0.008	0.048	0.059	0.008	0.063	-0.002	0.082	-0.032	-0.01
Carex_nardina	0.017		0.104	0.058	-0.188	-0.039	0.062	-0.041	-0.034	-0.056	0.052	0.002	0.066	-0.267	0.156	0.045	-0.21	-0.127	-0.058	-0.212	-0.245	-0.154	-0.085	-0.13	-0.061	-0.158
Carex_phaeocephala	0.027	0.104		-0.075	-0.081	-0.08	0.026	-0.047	-0.028	0.014	-0.032	0.036	0.231	-0.029	0.226	0.261	-0.109	0.107	-0.067	-0.042	-0.126	0.002	0.373**	0.062	0.389**	0.168
Deschampsia_caespitosa	0.109	0.058	-0.075		-0.105	-0.024	0.208	0.11	0.279	-0.072	0.122	-0.025	-0.108	-0.261	-0.011	0.067	-0.111	-0.151	-0.069	-0.208	-0.126	-0.196	-0.156	-0.134	-0.147	-0.189
Elymus_scriberneri	-0.112	-0.188	-0.081	-0.105		0.271	-0.044	-0.042	0.03	0.091	0.317*	0.013	0.431**	0.139	-0.017	0.105	-0.049	0.069	0.201	0.016	-0.07	0.225	0.308*	0.238	0.450***	-0.048
Festuca_rubra	0.204	-0.039	-0.08	-0.024	0.271		0.04	0.224	-0.094	0.061	0.144	0.213	0.289	0.131	0.25	0.135	0.053	0.133	0.255	0.322*	0.123	0.397**	0.352*	0.283	0.314*	0.257
Geum_rossii	0.101	0.062	0.026	0.208	-0.044	0.04		0.27	-0.097	0.029	0.248	-0.05	-0.034	-0.164	0.016	0.054	-0.101	0.02	0.015	-0.196	-0.16	-0.151	-0.057	-0.053	-0.103	-0.045
Kobresia_myosuroides	0.690***	-0.041	-0.047	0.11	-0.042	0.224	0.27		-0.057	0.034	0.096	-0.116	-0.066	-0.065	0.045	-0.112	-0.106	-0.09	0.035	-0.148	-0.107	-0.091	-0.06	-0.105	-0.059	-0.082
Senecio_fremontii	-0.133	-0.034	-0.028	0.279	0.03	-0.094	-0.097	-0.057		-0.026	0.032	0.245	0.011	-0.128	-0.08	-0.019	-0.021	-0.058	-0.098	-0.071	-0.021	-0.133	-0.106	-0.093	-0.097	-0.046
Silene_acaulis	-0.101	-0.056	0.014	-0.072	0.091	0.061	0.029	0.034	-0.026		0.324*	0.005	0.061	-0.128	-0.067	0.057	-0.116	0.051	0.012	0.041	-0.006	-0.056	-0.008	0.135	-0.023	-0.104
Trifolium_Nanum	-0.097	0.052	-0.032	0.122	0.317*	0.144	0.248	0.096	0.032	0.324*		-0.056	0.047	-0.156	0.243	0.125	-0.121	0.074	-0.023	-0.056	-0.133	-0.085	0.053	0.071	0.112	-0.088
Trisetum_spicatum	-0.052	0.002	0.036	-0.025	0.013	0.213	-0.05	-0.116	0.245	0.005	-0.056		0.175	-0.027	-0.172	0.005	0.021	-0.125	0.095	0.16	-0.068	0.187	0.09	0.054	0.048	0.187
Acidimicrobiaceae	-0.129	0.460***	-0.041	0.169	-0.149	-0.28	0.211	-0.009	0.034	0.113	0.088	-0.046		0.277	0.251	0.181	0.068	-0.098	0.304*	0.193	-0.105	0.286	0.256	0.288	0.582***	0.064
Acidobacteria_Gp1A	0.247	-0.006	-0.089	-0.084	-0.18	-0.05	0.161	0.501***	-0.137	-0.019	-0.09	-0.023	0.132		0.218	0.07	0.367*	0.358*	0.351*	0.578***	0.512***	0.437***	0.147	0.476***	0.299*	0.221
Acidobacteria_Gp3	0.107	0.288	-0.131	0.11	-0.195	-0.133	0.078	0.320*	0.05	-0.14	0.021	-0.198	0.196	0.327*		-0.054	-0.011	0.1	0.219	0.046	0.025	0.171	0.276	0.271	0.413**	0.242
Acidobacteria_Gp4A	-0.068	0.153	-0.057	0.597***	-0.104	-0.197	0.16	-0.091	0.343*	0.045	0.027	0.073	0.351*	-0.049	0.058		0.472***	0.14	-0.023	0.213	0.145	0.024	0.093	0.345*	0.012	0.148
Acidobacteria_Gp7	-0.113	-0.074	-0.105	0.055	-0.196	-0.370*	-0.054	-0.062	0.07	-0.079	-0.074	-0.14	0.335*	0.196	0.26	0.237		0.219	0.102	0.433***	0.522***	0.104	-0.054	0.395**	-0.094	0.216
Burkholderiales	0.095	-0.011	-0.066	0.043	-0.134	-0.234	0.587***	0.078	-0.02	-0.011	0.017	-0.067	0.404**	0.165	0.232	0.255	0.323*		0.019	0.551***	0.624***	0.002	0.099	0.392**	0.041	0.246
Clostridiales	0.322*	0.018	-0.067	0.087	-0.077	-0.009	0.617***	0.640***	-0.122	0.226	0.194	-0.067	0.277	0.445***	0.370*	-0.01	-0.013	0.418**		0.375**	0.07	0.520***	0.406**	0.079	0.352*	-0.028
Deltaproteobacteria	-0.083	0.092	-0.132	0.205	-0.226	-0.379**	-0.084	0.021	0.363*	-0.146	-0.061	-0.039	0.452***	0.179	0.389**	0.396**	0.590***	0.242	0.058		0.605***	0.353*	0.179	0.491***	0.166	0.23
Desulfovibrionales	-0.094	-0.177	-0.155	0.327*	-0.207	-0.316*	0.159	0.122	0.09	-0.073	-0.043	-0.19	0.268	0.248	0.296*	0.319*	0.470***	0.27	0.329*	0.638***		0.057	-0.094	0.372**	-0.104	0.243
Ktedonobacteraceae	0.17	0.177	0.121	-0.064	-0.08	0.063	0.164	0.407**	-0.095	0.15	0.134	0.198	0.148	0.495***	0.144	-0.087	-0.074	0.013	0.434***	0.028	-0.045		0.638***	0.131	0.509***	0.255
Pseudonocardiaceae	-0.014	0.145	0.011	-0.077	-0.033	-0.007	0.01	0.206	-0.134	-0.058	0.036	-0.024	0.121	0.356*	0.367*	-0.114	0.045	-0.028	0.289	0.22	0.102	0.445***		0.093	0.713***	0.141
Rhizobiales	0.069	0.135	-0.117	0.337*	-0.152	-0.225	0.476***	0.209	0.282	0.041	0.056	0.135	0.500***	0.294*	0.26	0.580***	0.29	0.551***	0.373**	0.490***	0.333*	0.131	0.079		0.235	0.275
Rhodospirillales	-0.174	0.129	-0.006	0.028	-0.086	-0.113	-0.066	0.077	-0.113	-0.088	0.091	-0.153	0.029	0.145	0.476***	-0.024	0.143	-0.052	0.21	0.322*	0.334*	0.340*	0.529***	-0.016		0.163
TM7	-0.004	-0.028	-0.061	0.022	-0.157	-0.236	0.484***	0.109	0.025	-0.104	-0.068	0.048	0.324*	0.324*	0.328*	0.245	0.333*	0.775***	0.444***	0.247	0.361*	0.168	0.104	0.491***	-0.023
This table is a combination of 2 correlation matrices (Pearson r values). The upper right triangle in bold represents correlations between bacterial clades and plant abundances with remote locations up-weighted. The lower left triangle represents correlations between bacterial clades and plant abundances with remote locations down-weighted. * designates a correlation that is p-value<0.01 for a t-…

## Sheet: Sheet2
	Bryophytes	Carex_nardina	Carex_phaeocephala	Deschampsia_caespitosa	Elymus_scriberneri	Festuca_rubra	Geum_rossii	Kobresia_myosuroides	Senecio_fremontii	Silene_acaulis	Trifolium_Nanum	Trisetum_spicatum	Acidimicrobiaceae	Acidobacteria_Gp1	Acidobacteria_Gp3	Acidobacteria_Gp4	Acidobacteria_Gp7	Burkholderiales	Clostridiales	Deltaproteobacteria	Desulfovibrionales	Ktedonobacteraceae	Pseudonocardiaceae	Rhizobiales	Rhodospirillales	TM7
Bryophytes		0.017	0.027	0.109	-0.112	0.204	0.101	0.690*	-0.133	-0.101	-0.097	-0.052	-0.045	0.134	0.07	0.033	0.032	0.008	0.048	0.059	0.008	0.063	-0.002	0.082	-0.032	-0.01
Carex_nardina	0.017		0.104	0.058	-0.188	-0.039	0.062	-0.041	-0.034	-0.056	0.052	0.002	0.066	-0.267	0.156	0.045	-0.21	-0.127	-0.058	-0.212	-0.245	-0.154	-0.085	-0.13	-0.061	-0.158
Carex_phaeocephala	0.027	0.104		-0.075	-0.081	-0.08	0.026	-0.047	-0.028	0.014	-0.032	0.036	0.231	-0.029	0.226	0.261	-0.109	0.107	-0.067	-0.042	-0.126	0.002	0.373*	0.062	0.389*	0.168
Deschampsia_caespitosa	0.109	0.058	-0.075		-0.105	-0.024	0.208	0.11	0.279	-0.072	0.122	-0.025	-0.108	-0.261	-0.011	0.067	-0.111	-0.151	-0.069	-0.208	-0.126	-0.196	-0.156	-0.134	-0.147	-0.189
Elymus_scriberneri	-0.112	-0.188	-0.081	-0.105		0.271	-0.044	-0.042	0.03	0.091	0.317*	0.013	0.431*	0.139	-0.017	0.105	-0.049	0.069	0.201	0.016	-0.07	0.225	0.308*	0.238	0.450*	-0.048
Festuca_rubra	0.204	-0.039	-0.08	-0.024	0.271		0.04	0.224	-0.094	0.061	0.144	0.213	0.289	0.131	0.25	0.135	0.053	0.133	0.255	0.322*	0.123	0.397*	0.352*	0.283	0.314*	0.257
Geum_rossii	0.101	0.062	0.026	0.208	-0.044	0.04		0.27	-0.097	0.029	0.248	-0.05	-0.034	-0.164	0.016	0.054	-0.101	0.02	0.015	-0.196	-0.16	-0.151	-0.057	-0.053	-0.103	-0.045
Kobresia_myosuroides	0.690*	-0.041	-0.047	0.11	-0.042	0.224	0.27		-0.057	0.034	0.096	-0.116	-0.066	-0.065	0.045	-0.112	-0.106	-0.09	0.035	-0.148	-0.107	-0.091	-0.06	-0.105	-0.059	-0.082
Senecio_fremontii	-0.133	-0.034	-0.028	0.279	0.03	-0.094	-0.097	-0.057		-0.026	0.032	0.245	0.011	-0.128	-0.08	-0.019	-0.021	-0.058	-0.098	-0.071	-0.021	-0.133	-0.106	-0.093	-0.097	-0.046
Silene_acaulis	-0.101	-0.056	0.014	-0.072	0.091	0.061	0.029	0.034	-0.026		0.324*	0.005	0.061	-0.128	-0.067	0.057	-0.116	0.051	0.012	0.041	-0.006	-0.056	-0.008	0.135	-0.023	-0.104
Trifolium_Nanum	-0.097	0.052	-0.032	0.122	0.317*	0.144	0.248	0.096	0.032	0.324*		-0.056	0.047	-0.156	0.243	0.125	-0.121	0.074	-0.023	-0.056	-0.133	-0.085	0.053	0.071	0.112	-0.088
Trisetum_spicatum	-0.052	0.002	0.036	-0.025	0.013	0.213	-0.05	-0.116	0.245	0.005	-0.056		0.175	-0.027	-0.172	0.005	0.021	-0.125	0.095	0.16	-0.068	0.187	0.09	0.054	0.048	0.187
Acidimicrobiaceae	-0.045	0.066	0.231	-0.108	0.431*	0.289	-0.034	-0.066	0.011	0.061	0.047	0.175		0.277	0.251	0.181	0.068	-0.098	0.304*	0.193	-0.105	0.286	0.256	0.288	0.582*	0.064
Acidobacteria_Gp1	0.134	-0.267	-0.029	-0.261	0.139	0.131	-0.164	-0.065	-0.128	-0.128	-0.156	-0.027	0.277		0.218	0.07	0.367*	0.358*	0.351*	0.578*	0.512*	0.437*	0.147	0.476*	0.299*	0.221
Acidobacteria_Gp3	0.07	0.156	0.226	-0.011	-0.017	0.25	0.016	0.045	-0.08	-0.067	0.243	-0.172	0.251	0.218		-0.054	-0.011	0.1	0.219	0.046	0.025	0.171	0.276	0.271	0.413*	0.242
Acidobacteria_Gp4	0.033	0.045	0.261	0.067	0.105	0.135	0.054	-0.112	-0.019	0.057	0.125	0.005	0.181	0.07	-0.054		0.472*	0.14	-0.023	0.213	0.145	0.024	0.093	0.345*	0.012	0.148
Acidobacteria_Gp7	0.032	-0.21	-0.109	-0.111	-0.049	0.053	-0.101	-0.106	-0.021	-0.116	-0.121	0.021	0.068	0.367*	-0.011	0.472*		0.219	0.102	0.433*	0.522*	0.104	-0.054	0.395*	-0.094	0.216
Burkholderiales	0.008	-0.127	0.107	-0.151	0.069	0.133	0.02	-0.09	-0.058	0.051	0.074	-0.125	-0.098	0.358*	0.1	0.14	0.219		0.019	0.551*	0.624*	0.002	0.099	0.392*	0.041	0.246
Clostridiales	0.048	-0.058	-0.067	-0.069	0.201	0.255	0.015	0.035	-0.098	0.012	-0.023	0.095	0.304*	0.351*	0.219	-0.023	0.102	0.019		0.375*	0.07	0.520*	0.406*	0.079	0.352*	-0.028
Deltaproteobacteria	0.059	-0.212	-0.042	-0.208	0.016	0.322*	-0.196	-0.148	-0.071	0.041	-0.056	0.16	0.193	0.578*	0.046	0.213	0.433*	0.551*	0.375*		0.605*	0.353*	0.179	0.491*	0.166	0.23
Desulfovibrionales	0.008	-0.245	-0.126	-0.126	-0.07	0.123	-0.16	-0.107	-0.021	-0.006	-0.133	-0.068	-0.105	0.512*	0.025	0.145	0.522*	0.624*	0.07	0.605*		0.057	-0.094	0.372*	-0.104	0.243
Ktedonobacteraceae	0.063	-0.154	0.002	-0.196	0.225	0.397*	-0.151	-0.091	-0.133	-0.056	-0.085	0.187	0.286	0.437*	0.171	0.024	0.104	0.002	0.520*	0.353*	0.057		0.638*	0.131	0.509*	0.255
Pseudonocardiaceae	-0.002	-0.085	0.373*	-0.156	0.308*	0.352*	-0.057	-0.06	-0.106	-0.008	0.053	0.09	0.256	0.147	0.276	0.093	-0.054	0.099	0.406*	0.179	-0.094	0.638*		0.093	0.713*	0.141
Rhizobiales	0.082	-0.13	0.062	-0.134	0.238	0.283	-0.053	-0.105	-0.093	0.135	0.071	0.054	0.288	0.476*	0.271	0.345*	0.395*	0.392*	0.079	0.491*	0.372*	0.131	0.093		0.235	0.275
Rhodospirillales	-0.032	-0.061	0.389*	-0.147	0.450*	0.314*	-0.103	-0.059	-0.097	-0.023	0.112	0.048	0.582*	0.299*	0.413*	0.012	-0.094	0.041	0.352*	0.166	-0.104	0.509*	0.713*	0.235		0.163
TM7	-0.01	-0.158	0.168	-0.189	-0.048	0.257	-0.045	-0.082	-0.046	-0.104	-0.088	0.187	0.064	0.221	0.242	0.148	0.216	0.246	-0.028	0.23	0.243	0.255	0.141	0.275	0.163
